# Supplementary material for: Attenuated pulsatile transition to the cerebral vasculature during high‐intensity interval exercise in young healthy men
Source: Exp Physiol. 2023 Jun 12;108(8):1057–65. doi: 10.1113/EP091119 (PMC10988493; doi:10.1113/EP091119)
Supplement: Supplementary file 1 — Statistical Summary Document [file EPH-108-1057-s001.xlsx]

## Sheet: Statistical Summary Table
Statistical Summary Document
Manuscript Title:	Attenuated Pulsatile Transition to the Cerebral Vasculature during High-intensity Interval Exercise in Young Healthy Men
Authors:	Jun Sugawara, Takeshi Hashimoto, Hayato Tsukamoto, Niels Secher, and Shigehiko Ogoh
Animal model used, if applicable:	None
Underlying hypothesis:	The transfer function gain between aortic pressure (AoP) and middle cerebral artery blood velocity (CBV) decreases during high-intensity interval exercise (HIIE).
Definitions of ‘n’:	14
Statistical summary table:
Experimental question number	Finding/ conclusion	Experimental location/variable	Mean value	Standard Deviation	n	Exact P value	Figure/table in which data are presented	Units	Data comparisons	Statistical test	Any other experimental factors	Comments
Multiple tests of the same question are shown in different rows		e.g. cortex vs cerebellum or genotype	(or other summary statistic)	(SD)	(value)	If P is considered significant against a stated confidence limit, authors may indicate this in bold.The exact value must be stated unless P is less than 0.0001, in which case < is permitted.			e.g. WT vs KO		e.g. subjects’ age or sex	e.g. observation
1, Did brachial systolic blood ressure (BP) change during HIIE?	Brachial systolic BP increased during HIIE.	brachial systolic BP				<0.0001	Figure 2	mmHg	time factor	One-way ANOVA RM		Normal distribution was confirmed by via Shapiro-Wilk Test
		baseline	130.959	13.0227	14					Bonferroni
		1st HIIE	197.83	20.472	14	<0.0001			vs baseline
		2nd HIIE	174.745	19.6867	14	<0.0001, <0.0001			vs baseline, 1st HIIE
		3rd HIIE	168.952	22.4684	14	<0.0001, <0.0001, >0.999			vs baseline, 1st HIIE, 2nd HIIE
		4th HIIE	163.353	19.6802	14	<0.0001, <0.0001, 0.026, >0.999			vs baseline, 1st HIIE, 2nd HIIE, 3rd HIIE
2, Did brachial diastolic blood pressure change during HIIE?	Brachial diastolic BP increased at the first HIIE then returned toward the baseline.	brachial diastolic BP				<0.0001	Figure 2	mmHg	time factor	One-way ANOVA RM		Normal distribution was confirmed by via Shapiro-Wilk Test
		baseline	70.0529	6.82798	14					Bonferroni
		1st HIIE	82.2262	5.18323	14	<0.0001			vs baseline
		2nd HIIE	75.2287	5.98786	14	0.0620, 0.003			vs baseline, 1st HIIE
		3rd HIIE	72.4047	7.98764	14	>0.999, <0.0001, >0.999			vs baseline, 1st HIIE, 2nd HIIE
		4th HIIE	68.6123	7.14349	14	>0.999, <0.0001, 0.006, 0.415			vs baseline, 1st HIIE, 2nd HIIE, 3rd HIIE
3, Did mean arterial pressure change during HIIE?	Mean arterial pressure increased during HIIE.	mean arterial pressure				<0.0001	Figure 2	mmHg	time factor	One-way ANOVA RM		Normal distribution was confirmed by via Shapiro-Wilk Test
		baseline	89.4961	7.45386	14					Bonferroni
		1st HIIE	115.393	6.28522	14	<0.0001			vs baseline
		2nd HIIE	107.812	7.46573	14	<0.0001, 0.001			vs baseline, 1st HIIE
		3rd HIIE	104.623	10.3563	14	<0.0001, <0.0001, 0.879			vs baseline, 1st HIIE, 2nd HIIE
		4th HIIE	101.339	9.03738	14	<0.0001, <0.0001, 0.009, 0.791			vs baseline, 1st HIIE, 2nd HIIE, 3rd HIIE
4, Did brachial pulse pressure (PP) change during HIIE?	brachial PP increased during HIIE.	brachial PP				<0.0001	Figure 2	mmHg	time factor	One-way ANOVA RM		Normal distribution was confirmed by via Shapiro-Wilk Test
		baseline	60.9056	10.5063	14					Bonferroni
		1st HIIE	115.604	17.3532	14	<0.0001			vs baseline
		2nd HIIE	99.5164	17.2338	14	<0.0001, <0.0001			vs baseline, 1st HIIE
		3rd HIIE	96.5474	18.2338	14	<0.0001, <0.0001, >0.999			vs baseline, 1st HIIE, 2nd HIIE
		4th HIIE	94.7408	17.2852	14	<0.0001, <0.0001, 0.945, >0.999			vs baseline, 1st HIIE, 2nd HIIE, 3rd HIIE
5, Did aortic systolic blood pressure (BP) change during HIIE?	Heart rate increased during HIIE.	aortic systolic BP				<0.0001	Figure 2	mmHg	time factor	One-way ANOVA RM		Normal distribution was confirmed by via Shapiro-Wilk Test
		baseline	107.214	9.58507	14					Bonferroni
		1st HIIE	168	10.318	14	<0.0001			vs baseline
		2nd HIIE	155.143	12.8952	14	<0.0001, 0.001			vs baseline, 1st HIIE
		3rd HIIE	150.214	17.2991	14	<0.0001, <0.0001, 0.919			vs baseline, 1st HIIE, 2nd HIIE
		4th HIIE	145.571	16.4397	14	<0.0001, <0.0001, 0.016, >0.999			vs baseline, 1st HIIE, 2nd HIIE, 3rd HIIE
6, Did aortic systolic pulse pressure (PP) change during HIIE?	Aortic systolic BP increased during HIIE.	aortic systolic PP				<0.0001	Figure 2	mmHg	time factor	One-way ANOVA RM		Normal distribution was confirmed by via Shapiro-Wilk Test
		baseline	35.7143	6.49767	14					Bonferroni
		1st HIIE	84.2857	9.1267	14	<0.0001			vs baseline
		2nd HIIE	78.5833	10.8732	14	<0.0001, 0.122			vs baseline, 1st HIIE
		3rd HIIE	76.1429	13.0696	14	<0.0001, 0.005, >0.999			vs baseline, 1st HIIE, 2nd HIIE
		4th HIIE	75.4881	13.1013	14	<0.0001, 0.002, >0.999, >0.999			vs baseline, 1st HIIE, 2nd HIIE, 3rd HIIE
7. Did heart rate change during HIIE?	Aortic PP increased during HIIE.	heart rate				<0.0001	Table 1	beat/min	time factor	One-way ANOVA RM		Normal distribution was confirmed by via Shapiro-Wilk Test
		baseline	74.6786	8.55112	14					Bonferroni
		1st HIIE	157.802	9.2725	14	<0.0001			vs baseline
		2nd HIIE	166.452	7.95458	14	<0.0001, 0.036			vs baseline, 1st HIIE
		3rd HIIE	169.488	9.29122	14	<0.0001, 0.001, >0.999			vs baseline, 1st HIIE, 2nd HIIE
		4th HIIE	175.548	9.57861	14	<0.0001, <0.0001, 0.023, 0.374			vs baseline, 1st HIIE, 2nd HIIE, 3rd HIIE
8. Did stroke volume change during HIIE?	Stroke volume increased during HIIE.	stroke volume				<0.0001	Table 1	ml	time factor	One-way ANOVA RM		Normal distribution was confirmed by via Shapiro-Wilk Test
		baseline	93.8333	18.7898	14					Bonferroni
		1st HIIE	126.964	26.5712	14	<0.0001			vs baseline
		2nd HIIE	134.679	26.5631	14	<0.0001, >0.999			vs baseline, 1st HIIE
		3rd HIIE	136.595	23.2633	14	<0.0001, 0.742, >0.999			vs baseline, 1st HIIE, 2nd HIIE
		4th HIIE	137.952	26.2158	14	<0.0001, 0.426, >0.999, >0.999			vs baseline, 1st HIIE, 2nd HIIE, 3rd HIIE
9. Did cardiac output change during HIIE?	Cardiac output increased during HIIE.	cardiac output				<0.0001	Table 1	L/min	time factor	One-way ANOVA RM		Normal distribution was confirmed by via Shapiro-Wilk Test
		baseline	6.97452	1.53932	14					Bonferroni
		1st HIIE	18.1719	6.23518	14	<0.0001			vs baseline
		2nd HIIE	21.2373	5.33718	14	<0.0001, 0.164			vs baseline, 1st HIIE
		3rd HIIE	23.0457	3.61626	14	<0.0001, 0.002, >0.999			vs baseline, 1st HIIE, 2nd HIIE
		4th HIIE	24.0805	4.12417	14	<0.0001, 0.001, 0.254, >0.999			vs baseline, 1st HIIE, 2nd HIIE, 3rd HIIE
10. Did systemic vascular conductance (SVC) change during HIIE?	SVC increased during HIIE.	SVC				<0.0001	Table 1	L/min/mmHg	time factor	One-way ANOVA RM		Normal distribution was confirmed by via Shapiro-Wilk Test
		baseline	0.0783411	0.0182986	14					Bonferroni
		1st HIIE	0.158672	0.0581829	14	<0.0001			vs baseline
		2nd HIIE	0.198577	0.0540974	14	<0.0001, 0.0054			vs baseline, 1st HIIE
		3rd HIIE	0.221405	0.0375353	14	<0.0001, <0.0001, 0.397			vs baseline, 1st HIIE, 2nd HIIE
		4th HIIE	0.237122	0.033161	14	<0.0001, <0.0001, 0.008, >0.999			vs baseline, 1st HIIE, 2nd HIIE, 3rd HIIE
11. Did Systolic cerebral blood velocity (CBV) change during HIIE?	Systolic CBV increased during HIIE.	systolic CBV				<0.0001	Table 1	cm/sec	time factor	One-way ANOVA RM		Normal distribution was confirmed by via Shapiro-Wilk Test
		baseline	95.1536	19.1273	14					Bonferroni
		1st HIIE	131.638	22.984	14	<0.0001			vs baseline
		2nd HIIE	132.486	20.9932	14	<0.0001, >0.999			vs baseline, 1st HIIE
		3rd HIIE	132.225	18.0063	14	<0.0001, >0.999, >0.999			vs baseline, 1st HIIE, 2nd HIIE
		4th HIIE	128.273	19.0694	14	<0.0001, >0.999, >0.999, >0.999			vs baseline, 1st HIIE, 2nd HIIE, 3rd HIIE
12. Did Diastolic CBV change during HIIE?	Diastolic CBV did not change during HIIE.	diastolic CBV				0.674	Table 1	cm/sec	time factor	One-way ANOVA RM		Normal distribution was confirmed by via Shapiro-Wilk Test
		baseline	41.7292	9.63835	14					Bonferroni
		1st HIIE	46.021	9.87656	14				vs baseline
		2nd HIIE	45.1427	10.0449	14				vs baseline, 1st HIIE
		3rd HIIE	45.69	9.45405	14				vs baseline, 1st HIIE, 2nd HIIE
		4th HIIE	43.8199	8.56259	14				vs baseline, 1st HIIE, 2nd HIIE, 3rd HIIE
13. Did Mean CBV change during HIIE?	Mean CBV increased during HIIE.	mean CBV				0.0009	Table 1	cm/sec	time factor	One-way ANOVA RM		Normal distribution was confirmed by via Shapiro-Wilk Test
		baseline	58.7025	11.3998	14					Bonferroni
		1st HIIE	73.7348	12.0664	14	0.0044			vs baseline
		2nd HIIE	73.3835	11.6385	14	0.0058, >0.999			vs baseline, 1st HIIE
		3rd HIIE	74.1419	11.317	14	0.0032, >0.999, >0.999			vs baseline, 1st HIIE, 2nd HIIE
		4th HIIE	72.5823	14.5515	14	0.0106, >0.999, >0.999, >0.999			vs baseline, 1st HIIE, 2nd HIIE, 3rd HIIE
14. Did Pulsatile CBV change during HIIE?	Pulsatile CBV increased during HIIE.	pulsatile CBV				<0.0001	Table 1	cm/sec	time factor	One-way ANOVA RM		Normal distribution was confirmed by via Shapiro-Wilk Test
		baseline	53.4244	15.4421	14					Bonferroni
		1st HIIE	85.6174	20.0649	14	<0.0001			vs baseline
		2nd HIIE	87.3431	19.8108	14	<0.0001, >0.999			vs baseline, 1st HIIE
		3rd HIIE	86.5354	20.4607	14	<0.0001, >0.999, >0.999			vs baseline, 1st HIIE, 2nd HIIE
		4th HIIE	84.4531	20.0246	14	<0.0001, >0.999, >0.999, >0.999			vs baseline, 1st HIIE, 2nd HIIE, 3rd HIIE
15. Did Pulsatility index change during HIIE?	Pulsatility index increased during HIIE.	pulsatility index				0.011	Table 1	%	time factor	One-way ANOVA RM		Normal distribution was confirmed by via Shapiro-Wilk Test
		baseline	95.5065	22.092	14					Bonferroni
		1st HIIE	120.326	26.0869	14	0.0596			vs baseline
		2nd HIIE	121.692	32.9056	14	0.0385, >0.999			vs baseline, 1st HIIE
		3rd HIIE	124.235	32.5973	14	0.0165, >0.999, >0.999			vs baseline, 1st HIIE, 2nd HIIE
		4th HIIE	119.307	27.9441	14	0.0818, >0.999, >0.999, >0.999			vs baseline, 1st HIIE, 2nd HIIE, 3rd HIIE
16. Did cerebrovascular conductance index (CVCi) change during HIIE?	CVCi did not change during HIIE.	CVCi				0.296	Table 1	cm/s/mmHg	time factor	One-way ANOVA RM		Normal distribution was confirmed by via Shapiro-Wilk Test
		baseline	0.660672	0.144075	14					Bonferroni
		1st HIIE	0.642754	0.12222	14				vs baseline
		2nd HIIE	0.684281	0.120541	14				vs baseline, 1st HIIE
		3rd HIIE	0.71409	0.124329	14				vs baseline, 1st HIIE, 2nd HIIE
		4th HIIE	0.726831	0.187597	14				vs baseline, 1st HIIE, 2nd HIIE, 3rd HIIE
17, Did arterial carbon dioxide tension (PaCO2) change during HIIE?	PaCO2 decreased during HIIE.	PaO2				<0.0001	Table 1	%	time factor	One-way ANOVA RM		Normal distribution was confirmed by via Shapiro-Wilk Test
		baseline	40.3962	2.08834	14					Bonferroni
		1st HIIE	34.8564	3.27254	14	<0.0001			vs baseline
		2nd HIIE	33.6938	3.0828	14	<0.0001, 0.949			vs baseline, 1st HIIE
		3rd HIIE	32.9384	3.55723	14	<0.0001, 0.070, >0.999			vs baseline, 1st HIIE, 2nd HIIE
		4th HIIE	31.374	4.01432	14	<0.0001, 0.001, 0.013, 0.262			vs baseline, 1st HIIE, 2nd HIIE, 3rd HIIE
18, Did Pulsatile CBV/Aortic PP change during HIIE?	Pulsatile CBV/Aortic PP decreased during HIIE.	Pulsatile CBV/Aortic PP				<0.0001	Figure 3	cm/s/mmHg	time factor	One-way ANOVA RM		Normal distribution was confirmed by via Shapiro-Wilk Test
		baseline	1.51037	0.407001	14					Bonferroni
		1st HIIE	1.03379	0.302172	14	<0.0001			vs baseline
		2nd HIIE	1.13758	0.338381	14	<0.0001, 0.586			vs baseline, 1st HIIE
		3rd HIIE	1.17192	0.365158	14	<0.0001, 0.130, >0.999			vs baseline, 1st HIIE, 2nd HIIE
		4th HIIE	1.16805	0.412379	14	<0.0001, 0.156, >0.999, >0.999			vs baseline, 1st HIIE, 2nd HIIE, 3rd HIIE
19, Did power spectrum of aortic blood pressure (AoP) change during HIIE?	The first harmonic peaks of spectral power in AoP increased during HIIE. The second harmonic peak of spectral power in AoP was higher at 1st and 3rd HIIE than the baseline. The third harmonic peak of spectral power in AoP did not change during HIIE.	Power spectrum of AoP				<0.0001	Table 2	mmHg2	time factor	two-way ANOVA RM		Normal distribution was confirmed by via Shapiro-Wilk Test
						<0.0001			Harmonics factor
						<0.0001			Interaction
		first harmonic	29.9346	3.65326	14
		baseline	12.2303	3.24384	14					Bonferroni
		1st HIIE	36.503	4.33401	14	<0.0001			vs baseline
		2nd HIIE	34.4882	5.46423	14	<0.0001, >0.9999			vs baseline, 1st HIIE
		3rd HIIE	32.3495	8.15146	14	<0.0001, 0.047, >0.9999			vs baseline, 1st HIIE, 2nd HIIE
		4th HIIE	34.1023	7.14637	14	<0.0001, >0.9999, >0.9999, >0.9999			vs baseline, 1st HIIE, 2nd HIIE, 3rd HIIE
		second harmonic	8.82773	1.65003	14	<0.0001			vs first harmonic	Bonferroni
		baseline	5.79479	1.90271	14					Bonferroni
		1st HIIE	10.5519	3.14026	14	0.007			vs baseline
		2nd HIIE	8.99783	2.356	14	0.647, >0.9999			vs baseline, 1st HIIE
		3rd HIIE	10.0295	2.39925	14	0.037, >0.9999, >0.9999			vs baseline, 1st HIIE, 2nd HIIE
		4th HIIE	8.76464	2.23183	14	>0.9999, >0.9999, >0.9999, >0.9999			vs baseline, 1st HIIE, 2nd HIIE, 3rd HIIE
		third harmonic	2.88158	0.578782	14	<0.0001, <0.0001			vs first harmonic, second harmonic	Bonferroni
		baseline	2.49756	0.701697	14					Bonferroni
		1st HIIE	3.89554	1.14026	14	>0.999			vs baseline
		2nd HIIE	2.87089	0.963592	14	>0.999, >0.999			vs baseline, 1st HIIE
		3rd HIIE	2.46514	0.58279	14	>0.999, >0.999, >0.999			vs baseline, 1st HIIE, 2nd HIIE
		4th HIIE	2.67878	0.793431	14	>0.999, >0.999, >0.999, >0.999			vs baseline, 1st HIIE, 2nd HIIE, 3rd HIIE
20, Did power spectrum of cerebral blood velocity (CBV) change during HIIE?	The first and second harmonic peaks of spectral power in CBV increased during HIIE. The third harmonic peak of spectral power in cbv did not change during HIIE.	Power spectrum of CBV				<0.0001	Table 2	(cm/sec)2	time factor	two-way ANOVA RM		Normal distribution was confirmed by via Shapiro-Wilk Test
						<0.0001			Harmonics factor
						<0.0001			Interaction
		first harmonic	27.8548	6.15455	14
		baseline	13.7574	5.41657	14					Bonferroni
		1st HIIE	30.5095	8.19876	14	<0.0001			vs baseline
		2nd HIIE	30.8864	7.10858	14	<0.0001, >0.999			vs baseline, 1st HIIE
		3rd HIIE	32.284	9.555	14	<0.0001, >0.999, >0.999			vs baseline, 1st HIIE, 2nd HIIE
		4th HIIE	31.8366	7.67344	14	<0.0001, >0.999, >0.999, >0.999			vs baseline, 1st HIIE, 2nd HIIE, 3rd HIIE
		second harmonic	14.4441	3.76692	14	<0.0001			vs first harmonic	Bonferroni
		baseline	8.85762	2.67255	14					Bonferroni
		1st HIIE	13.3293	4.44094	14	0.023			vs baseline
		2nd HIIE	15.5494	4.53256	14	<0.0001, >0.999			vs baseline, 1st HIIE
		3rd HIIE	19.4982	9.14299	14	<0.0001, <0.0001, 0.105			vs baseline, 1st HIIE, 2nd HIIE
		4th HIIE	14.9857	4.06258	14	<0.0001, >0.999, >0.999, 0.019			vs baseline, 1st HIIE, 2nd HIIE, 3rd HIIE
		third harmonic	7.81825	1.97719	14	<0.0001, <0.0001			vs first harmonic, second harmonic	Bonferroni
		baseline	5.5002	2.18214	14					Bonferroni
		1st HIIE	9.35718	2.49057	14	0.135			vs baseline
		2nd HIIE	8.79519	2.5454	14	0.592, >0.9999			vs baseline, 1st HIIE
		3rd HIIE	8.40038	3.16531	14	>0.999, >0.999, >0.9999			vs baseline, 1st HIIE, 2nd HIIE
		4th HIIE	7.03833	2.18338	14	>0.999, >0.999, >0.999, >0.999			vs baseline, 1st HIIE, 2nd HIIE, 3rd HIIE
21, Did transfer function coherence change during HIIE?	Coherence showed significant time and harmonics effects and significant time-harmonics interaction.	Coherence				<0.0001	Figure 4	a.u.	time factor	two-way ANOVA RM		Normal distribution was confirmed by via Shapiro-Wilk Test. NO post-hoc test for frequency factor.
						<0.0001			Frequency factor
						<0.0001			Interaction
		baseline	0.9809	0.0140735	14
		0.39Hz	0.939969	0.0937158	14
		0.78Hz	0.998221	0.00262165	14
		1.17Hz	0.999968	1.83878e-05	14
		1.56Hz	0.994787	0.0153214	14
		1.95Hz	0.991134	0.0207628	14
		2.34Hz	0.999372	0.00141292	14
		2.73Hz	0.987182	0.0297221	14
		3.12Hz	0.997392	0.00608603	14
		3.51Hz	0.963169	0.0859754	14
		3.90Hz	0.996642	0.00547469	14
		4.29Hz	0.99558	0.0100518	14
		4.68Hz	0.986813	0.0296782	14
		5.07Hz	0.985857	0.0308974	14
		5.46Hz	0.994063	0.0151161	14
		5.85Hz	0.981155	0.0348555	14
		6.24Hz	0.957321	0.101872	14
		6.63Hz	0.991684	0.0133606	14
		7.02Hz	0.980644	0.0440348	14
		7.41Hz	0.990266	0.0119788	14
		7.80Hz	0.974042	0.0440486	14
		8.19Hz	0.980605	0.0151649	14
		8.58Hz	0.981689	0.0337649	14
		8.97Hz	0.947409	0.0862968	14
		9.36Hz	0.96509	0.0504066	14
		9.75Hz	0.942453	0.124882	14
		1st HIIE	0.940105	0.0278388	14	0.007			vs baseline	Bonferroni
		0.39Hz	0.952171	0.101336	14
		0.78Hz	0.903959	0.0946268	14
		1.17Hz	0.911748	0.0861186	14
		1.56Hz	0.921161	0.0770594	14
		1.95Hz	0.991654	0.0142064	14
		2.34Hz	0.999982	2.2742e-05	14
		2.73Hz	0.999993	6.63624e-06	14
		3.12Hz	0.996968	0.00624497	14
		3.51Hz	0.945432	0.0688496	14
		3.90Hz	0.93916	0.0513544	14
		4.29Hz	0.943022	0.0619776	14
		4.68Hz	0.975477	0.0449643	14
		5.07Hz	0.997715	0.00519675	14
		5.46Hz	0.993863	0.0128298	14
		5.85Hz	0.930473	0.103408	14
		6.24Hz	0.886278	0.103203	14
		6.63Hz	0.89968	0.0834527	14
		7.02Hz	0.900491	0.0907443	14
		7.41Hz	0.965604	0.0585149	14
		7.80Hz	0.946395	0.103993	14
		8.19Hz	0.952619	0.0851954	14
		8.58Hz	0.898176	0.0963681	14
		8.97Hz	0.884863	0.126882	14
		9.36Hz	0.872021	0.099494	14
		9.75Hz	0.893719	0.10386	14
		2nd HIIE	0.929923	0.0365333	14	<0.0001, >0.999			vs baseline, 1st HIIE	Bonferroni
		0.39Hz	0.939343	0.102544	14
		0.78Hz	0.90877	0.101846	14
		1.17Hz	0.915885	0.101175	14
		1.56Hz	0.921756	0.0965063	14
		1.95Hz	0.946702	0.0810335	14
		2.34Hz	0.999399	0.00149601	14
		2.73Hz	0.999992	9.15272e-06	14
		3.12Hz	0.99997	3.03302e-05	14
		3.51Hz	0.983811	0.0145956	14
		3.90Hz	0.940549	0.0439286	14
		4.29Hz	0.930402	0.0456799	14
		4.68Hz	0.910588	0.112489	14
		5.07Hz	0.961583	0.0623983	14
		5.46Hz	0.999284	0.00140566	14
		5.85Hz	0.999005	0.00160609	14
		6.24Hz	0.929718	0.103634	14
		6.63Hz	0.853334	0.10692	14
		7.02Hz	0.845976	0.0863132	14
		7.41Hz	0.88285	0.0990377	14
		7.80Hz	0.928901	0.115963	14
		8.19Hz	0.943074	0.108695	14
		8.58Hz	0.96347	0.0664585	14
		8.97Hz	0.896023	0.149695	14
		9.36Hz	0.853332	0.111773	14
		9.75Hz	0.794346	0.0631849	14
		3rd HIIE	0.921817	0.0381061	14	<0.0001, >0.999, >0.999			vs baseline, 1st HIIE, 2nd HIIE	Bonferroni
		0.39Hz	0.927487	0.081702	14
		0.78Hz	0.887917	0.0957396	14
		1.17Hz	0.90839	0.0720854	14
		1.56Hz	0.913524	0.0788873	14
		1.95Hz	0.970829	0.0406231	14
		2.34Hz	0.998905	0.0037915	14
		2.73Hz	0.999991	7.36712e-06	14
		3.12Hz	0.99937	0.00212647	14
		3.51Hz	0.95293	0.0917097	14
		3.90Hz	0.916405	0.0864642	14
		4.29Hz	0.923541	0.0625338	14
		4.68Hz	0.958107	0.0460911	14
		5.07Hz	0.983315	0.0441647	14
		5.46Hz	0.99182	0.0279865	14
		5.85Hz	0.958325	0.102827	14
		6.24Hz	0.876214	0.16307	14
		6.63Hz	0.765355	0.160345	14
		7.02Hz	0.829303	0.131982	14
		7.41Hz	0.944358	0.045718	14
		7.80Hz	0.953035	0.0757876	14
		8.19Hz	0.962512	0.106655	14
		8.58Hz	0.886849	0.182763	14
		8.97Hz	0.866225	0.147437	14
		9.36Hz	0.841012	0.113088	14
		9.75Hz	0.829714	0.14361	14
		4th HIIE	0.910501	0.0457826	14	<0.0001, 0.121, 0.940, >0.999			vs baseline, 1st HIIE, 2nd HIIE, 3rd HIIE	Bonferroni
		0.39Hz	0.910119	0.122122	14
		0.78Hz	0.839686	0.151202	14
		1.17Hz	0.872821	0.11274	14
		1.56Hz	0.877376	0.121555	14
		1.95Hz	0.907531	0.118096	14
		2.34Hz	0.995245	0.0159403	14
		2.73Hz	0.999988	1.37387e-05	14
		3.12Hz	0.999975	4.03528e-05	14
		3.51Hz	0.990739	0.00974058	14
		3.90Hz	0.929067	0.0561228	14
		4.29Hz	0.917954	0.0497275	14
		4.68Hz	0.912942	0.0643573	14
		5.07Hz	0.936673	0.081174	14
		5.46Hz	0.996823	0.00962667	14
		5.85Hz	0.999162	0.00230682	14
		6.24Hz	0.980884	0.0347544	14
		6.63Hz	0.838037	0.126285	14
		7.02Hz	0.831585	0.140424	14
		7.41Hz	0.825108	0.137963	14
		7.80Hz	0.874838	0.166513	14
		8.19Hz	0.934706	0.103132	14
		8.58Hz	0.953467	0.114853	14
		8.97Hz	0.931384	0.0876654	14
		9.36Hz	0.791575	0.147297	14
		9.75Hz	0.714842	0.149593	14
22, Did averaged transfer function gain change during HIIE?	Gain showed significant time and harmonics effects and significant time-harmonics interaction.	Gain				<0.0001	Figure 4	cm/s/mmHg	time factor	two-way ANOVA RM		Normal distribution was confirmed by via Shapiro-Wilk Test. NO post-hoc test for frequency factor.
						<0.0001			Frequency factor
						<0.0001			Interaction
		baseline	1.79583	0.680366	14
		0.39Hz	1.25872	0.386624	14
		0.78Hz	1.07329	0.266824	14
		1.17Hz	1.07757	0.267789	14
		1.56Hz	1.10241	0.258796	14
		1.95Hz	1.36013	0.439173	14
		2.34Hz	1.51449	0.370865	14
		2.73Hz	1.58838	0.431512	14
		3.12Hz	1.80752	0.636853	14
		3.51Hz	2.04875	0.690985	14
		3.90Hz	2.18705	0.770251	14
		4.29Hz	2.17777	0.904137	14
		4.68Hz	2.09538	0.855171	14
		5.07Hz	2.27259	1.00233	14
		5.46Hz	2.43801	1.06118	14
		5.85Hz	2.37618	1.1109	14
		6.24Hz	2.11933	0.866748	14
		6.63Hz	2.42836	1.30971	14
		7.02Hz	2.35784	1.27601	14
		7.41Hz	2.11045	1.34053	14
		7.80Hz	1.87777	1.02997	14
		8.19Hz	1.67601	0.937068	14
		8.58Hz	1.657	0.966944	14
		8.97Hz	1.374	0.568019	14
		9.36Hz	1.48207	0.669229	14
		9.75Hz	1.43475	0.743094	14
		1st HIIE	1.24716	0.41844	14	<0.0001			vs baseline	Bonferroni for time factor
		0.39Hz	0.925025	0.291578	14
		0.78Hz	0.858696	0.255692	14
		1.17Hz	0.852343	0.251471	14
		1.56Hz	0.859684	0.264015	14
		1.95Hz	0.851363	0.257618	14
		2.34Hz	0.846318	0.257437	14
		2.73Hz	0.845606	0.256644	14
		3.12Hz	0.848751	0.257863	14
		3.51Hz	0.823838	0.221425	14
		3.90Hz	0.868029	0.25141	14
		4.29Hz	0.948346	0.410248	14
		4.68Hz	1.2241	0.49911	14
		5.07Hz	1.31247	0.452964	14
		5.46Hz	1.32257	0.458269	14
		5.85Hz	1.13266	0.324168	14
		6.24Hz	1.02802	0.336182	14
		6.63Hz	1.28398	0.905959	14
		7.02Hz	1.71139	1.22305	14
		7.41Hz	2.21232	1.17618	14
		7.80Hz	2.39739	1.20714	14
		8.19Hz	2.14728	1.05352	14
		8.58Hz	1.67741	0.992708	14
		8.97Hz	1.50267	0.930232	14
		9.36Hz	1.24676	0.723248	14
		9.75Hz	1.45193	0.849841	14
		2nd HIIE	1.49279	0.561084	14	0.008, 0.059			vs baseline, 1st HIIE	Bonferroni for time factor
		0.39Hz	0.958328	0.289727	14
		0.78Hz	0.935874	0.310504	14
		1.17Hz	0.914562	0.261702	14
		1.56Hz	0.908953	0.246764	14
		1.95Hz	0.90579	0.283613	14
		2.34Hz	0.914725	0.252688	14
		2.73Hz	0.914365	0.253187	14
		3.12Hz	0.914366	0.252303	14
		3.51Hz	0.924479	0.261292	14
		3.90Hz	0.959423	0.311458	14
		4.29Hz	0.950942	0.289879	14
		4.68Hz	1.23676	0.754492	14
		5.07Hz	1.62411	0.849849	14
		5.46Hz	1.8581	0.784767	14
		5.85Hz	1.85648	0.788742	14
		6.24Hz	1.50999	0.615512	14
		6.63Hz	1.31897	0.572572	14
		7.02Hz	1.2966	0.553313	14
		7.41Hz	2.04519	1.46647	14
		7.80Hz	2.75452	1.82205	14
		8.19Hz	3.1497	1.74807	14
		8.58Hz	3.30428	1.68296	14
		8.97Hz	2.21332	1.27741	14
		9.36Hz	1.76476	1.01984	14
		9.75Hz	1.18525	0.533557	14
		3rd HIIE	1.51134	0.546398	14	0.016, 0.032, >0.999			vs baseline, 1st HIIE, 2nd HIIE	Bonferroni for time factor
		0.39Hz	1.01269	0.379261	14
		0.78Hz	0.956535	0.361035	14
		1.17Hz	0.969167	0.340695	14
		1.56Hz	0.961459	0.311027	14
		1.95Hz	0.973766	0.310164	14
		2.34Hz	0.953485	0.259062	14
		2.73Hz	0.947705	0.253483	14
		3.12Hz	0.949594	0.259194	14
		3.51Hz	0.95137	0.24779	14
		3.90Hz	1.02854	0.310218	14
		4.29Hz	1.18174	0.709312	14
		4.68Hz	1.54613	0.772016	14
		5.07Hz	1.68107	0.717686	14
		5.46Hz	1.83699	0.807545	14
		5.85Hz	1.67798	0.656157	14
		6.24Hz	1.46257	0.720955	14
		6.63Hz	1.31478	0.630023	14
		7.02Hz	1.6148	1.27382	14
		7.41Hz	2.36761	1.60423	14
		7.80Hz	2.71725	1.5421	14
		8.19Hz	2.8296	1.16588	14
		8.58Hz	2.5141	1.27952	14
		8.97Hz	2.04367	1.08123	14
		9.36Hz	1.6623	1.10597	14
		9.75Hz	1.62857	0.987456	14
		4th HIIE	1.39475	0.450284	14	<0.0001, 0.905, >0.999, >0.999			vs baseline, 1st HIIE, 2nd HIIE, 3rd HIIE	Bonferroni for time factor
		0.39Hz	1.08717	0.423421	14
		0.78Hz	1.0401	0.461144	14
		1.17Hz	1.00224	0.400729	14
		1.56Hz	0.992295	0.383772	14
		1.95Hz	0.955639	0.381143	14
		2.34Hz	0.964549	0.354411	14
		2.73Hz	0.974614	0.354317	14
		3.12Hz	0.975133	0.354754	14
		3.51Hz	0.992987	0.364745	14
		3.90Hz	1.03161	0.41771	14
		4.29Hz	1.0265	0.384886	14
		4.68Hz	1.16238	0.494175	14
		5.07Hz	1.46277	0.625551	14
		5.46Hz	1.72538	0.559357	14
		5.85Hz	1.77973	0.578293	14
		6.24Hz	1.70688	0.567003	14
		6.63Hz	1.31424	0.633833	14
		7.02Hz	1.21864	0.563232	14
		7.41Hz	1.40346	0.813499	14
		7.80Hz	1.84859	1.24989	14
		8.19Hz	2.58549	1.3151	14
		8.58Hz	2.54014	1.30169	14
		8.97Hz	2.40834	1.18405	14
		9.36Hz	1.49062	0.730524	14
		9.75Hz	1.17922	0.781549	14
23, Did transfer function phase change during HIIE?	Phase showed significant time and harmonics effects and significant time-harmonics interaction.	Phase				<0.0001	Figure 4	radian	time factor	two-way ANOVA RM		Normal distribution was confirmed by via Shapiro-Wilk Test. NO post-hoc test for frequency factor.
						<0.0001			Frequency factor
						<0.0001			Interaction
		baseline	-0.0432181	0.152865	14
		0.39Hz	0.0963039	0.15689	14
		0.78Hz	0.364548	0.126187	14
		1.17Hz	0.358726	0.121397	14
		1.56Hz	0.36432	0.125836	14
		1.95Hz	0.394118	0.168736	14
		2.34Hz	0.43813	0.214292	14
		2.73Hz	0.379699	0.232671	14
		3.12Hz	0.331818	0.272891	14
		3.51Hz	0.208501	0.211302	14
		3.90Hz	0.204978	0.28317	14
		4.29Hz	0.167648	0.284985	14
		4.68Hz	0.066446	0.329337	14
		5.07Hz	-0.0671023	0.202912	14
		5.46Hz	-0.08571	0.22864	14
		5.85Hz	-0.129544	0.254867	14
		6.24Hz	-0.179844	0.306561	14
		6.63Hz	-0.351344	0.220731	14
		7.02Hz	-0.353876	0.213579	14
		7.41Hz	-0.468339	0.313127	14
		7.80Hz	-0.542761	0.301549	14
		8.19Hz	-0.593503	0.343126	14
		8.58Hz	-0.439234	0.361712	14
		8.97Hz	-0.387355	0.485758	14
		9.36Hz	-0.421038	0.487584	14
		9.75Hz	-0.436036	0.446874	14
		1st HIIE	0.176646	0.169663	14	<0.0001			vs baseline	Bonferroni for time factor
		0.39Hz	-0.000295022	0.142868	14
		0.78Hz	0.135086	0.15143	14
		1.17Hz	0.168394	0.143545	14
		1.56Hz	0.194307	0.162527	14
		1.95Hz	0.217304	0.186958	14
		2.34Hz	0.217666	0.184899	14
		2.73Hz	0.217153	0.184284	14
		3.12Hz	0.221399	0.183301	14
		3.51Hz	0.192305	0.168718	14
		3.90Hz	0.210664	0.238187	14
		4.29Hz	0.267845	0.283081	14
		4.68Hz	0.377184	0.274404	14
		5.07Hz	0.419957	0.233959	14
		5.46Hz	0.423851	0.243161	14
		5.85Hz	0.291734	0.221533	14
		6.24Hz	0.268464	0.240629	14
		6.63Hz	0.216865	0.233671	14
		7.02Hz	0.17833	0.213957	14
		7.41Hz	0.127979	0.265993	14
		7.80Hz	0.0844182	0.231223	14
		8.19Hz	0.0732887	0.247288	14
		8.58Hz	0.0672793	0.213356	14
		8.97Hz	0.0664925	0.320235	14
		9.36Hz	0.0067967	0.411306	14
		9.75Hz	-0.228327	0.492687	14
		2nd HIIE	0.215847	0.138424	14	<0.0001, >0.999			vs baseline, 1st HIIE	Bonferroni for time factor
		0.39Hz	0.0182305	0.136667	14
		0.78Hz	0.148665	0.10932	14
		1.17Hz	0.207706	0.115518	14
		1.56Hz	0.243663	0.125463	14
		1.95Hz	0.303506	0.153971	14
		2.34Hz	0.343063	0.173013	14
		2.73Hz	0.343203	0.172961	14
		3.12Hz	0.343216	0.173087	14
		3.51Hz	0.348324	0.174053	14
		3.90Hz	0.341748	0.215142	14
		4.29Hz	0.343854	0.235556	14
		4.68Hz	0.378952	0.206937	14
		5.07Hz	0.37208	0.223443	14
		5.46Hz	0.415375	0.215632	14
		5.85Hz	0.41247	0.213229	14
		6.24Hz	0.384943	0.2241	14
		6.63Hz	0.32343	0.18848	14
		7.02Hz	0.2875	0.219741	14
		7.41Hz	0.0967093	0.28014	14
		7.80Hz	-0.0426916	0.354403	14
		8.19Hz	-0.113379	0.308211	14
		8.58Hz	-0.138071	0.313925	14
		8.97Hz	-0.000917461	0.253083	14
		9.36Hz	0.0203364	0.264888	14
		9.75Hz	0.0142557	0.311434	14
		3rd HIIE	0.276314	0.157807	14	<0.0001, 0.152, >0.999			vs baseline, 1st HIIE, 2nd HIIE	Bonferroni for time factor
		0.39Hz	0.101286	0.168654	14
		0.78Hz	0.178939	0.119298	14
		1.17Hz	0.236682	0.139331	14
		1.56Hz	0.272191	0.167924	14
		1.95Hz	0.366548	0.174762	14
		2.34Hz	0.40122	0.167059	14
		2.73Hz	0.391701	0.143984	14
		3.12Hz	0.392056	0.14501	14
		3.51Hz	0.343465	0.170313	14
		3.90Hz	0.342009	0.216362	14
		4.29Hz	0.372605	0.228287	14
		4.68Hz	0.4222	0.235718	14
		5.07Hz	0.453706	0.200424	14
		5.46Hz	0.413564	0.220309	14
		5.85Hz	0.419663	0.238399	14
		6.24Hz	0.422774	0.266279	14
		6.63Hz	0.3762	0.260096	14
		7.02Hz	0.309075	0.289579	14
		7.41Hz	0.178027	0.32965	14
		7.80Hz	0.133848	0.303046	14
		8.19Hz	-0.00853459	0.345518	14
		8.58Hz	0.0283314	0.365488	14
		8.97Hz	0.17108	0.417476	14
		9.36Hz	0.141564	0.545648	14
		9.75Hz	0.047651	0.679129	14
		4th HIIE	0.167561	0.18575	14	<0.0001, >0.999, >0.999, 0.084			vs baseline, 1st HIIE, 2nd HIIE, 3rd HIIE	Bonferroni for time factor
		0.39Hz	0.0622766	0.17082	14
		0.78Hz	0.18362	0.165401	14
		1.17Hz	0.230828	0.140603	14
		1.56Hz	0.254639	0.146928	14
		1.95Hz	0.333032	0.158872	14
		2.34Hz	0.379233	0.133315	14
		2.73Hz	0.381698	0.137281	14
		3.12Hz	0.381764	0.137363	14
		3.51Hz	0.370333	0.148143	14
		3.90Hz	0.32017	0.129473	14
		4.29Hz	0.307805	0.121776	14
		4.68Hz	0.288948	0.123511	14
		5.07Hz	0.320419	0.246179	14
		5.46Hz	0.27958	0.266475	14
		5.85Hz	0.273337	0.271699	14
		6.24Hz	0.264862	0.272735	14
		6.63Hz	0.151891	0.269991	14
		7.02Hz	0.16522	0.287777	14
		7.41Hz	0.0162705	0.315919	14
		7.80Hz	-0.0523691	0.365855	14
		8.19Hz	-0.168323	0.396216	14
		8.58Hz	-0.192472	0.447367	14
		8.97Hz	-0.246159	0.440844	14
		9.36Hz	-0.135764	0.45293	14
		9.75Hz	0.0181894	0.38591	14
24, Did transfer function coherence at the first harmonic change during HIIE?	Ttransfer function coherence at the first harmonic did not change during HIIE.	Ttransfer function coherence at the first harmonic				0.231	Figure 6	a.u.	time factor	One-way ANOVA RM		Normal distribution was confirmed by via Shapiro-Wilk Test
		baseline	0.964978	0.0493666	14					Bonferroni
		1st HIIE	0.921559	0.0774585	14				vs baseline
		2nd HIIE	0.935355	0.0781035	14				vs baseline, 1st HIIE
		3rd HIIE	0.94868	0.0497902	14				vs baseline, 1st HIIE, 2nd HIIE
		4th HIIE	0.904397	0.115843	14				vs baseline, 1st HIIE, 2nd HIIE, 3rd HIIE
25, Did transfer function gain at the first harmonic change during HIIE?	Transfer function gain at the first harmonic decreased during HIIE.	Transfer function gain at the first harmonic				<0.0001	Figure 6	cm/s/mmHg	time factor	One-way ANOVA RM		Normal distribution was confirmed by via Shapiro-Wilk Test
		baseline	1.23487	0.354118	14					Bonferroni
		1st HIIE	0.85887	0.265326	14	<0.0001			vs baseline
		2nd HIIE	0.896641	0.244556	14	0.0002, >0.999			vs baseline, 1st HIIE
		3rd HIIE	0.988476	0.327436	14	0.016, 0.854, >0.999			vs baseline, 1st HIIE, 2nd HIIE
		4th HIIE	0.964801	0.390558	14	0.006, >0.999, >0.999, >0.999			vs baseline, 1st HIIE, 2nd HIIE, 3rd HIIE
26, Did transfer function phase at the first harmonic change during HIIE?	Transfer function phase at the first harmonic increased during HIIE.	Transfer function phase at the first harmonic				0.0001	Figure 6	radian	time factor	One-way ANOVA RM		Normal distribution was confirmed by via Shapiro-Wilk Test
		baseline	0.183612	0.162588	14					Bonferroni
		1st HIIE	0.193071	0.164375	14	>0.999			vs baseline
		2nd HIIE	0.284882	0.161519	14	0.342			vs baseline, 1st HIIE
		3rd HIIE	0.356085	0.171924	14	0.005			vs baseline, 1st HIIE, 2nd HIIE
		4th HIIE	0.316365	0.173128	14	0.006			vs baseline, 1st HIIE, 2nd HIIE, 3rd HIIE
